# Supplementary material for: Comparison of respiratory muscle activities and cardiovascular function during different breathing types in healthy adults: Costal breathing, flow incentive spirometry, and volume incentive spirometry
Source: PLoS One. 2025 Jul 28;20(7):e0328739. doi: 10.1371/journal.pone.0328739 (PMC12303311; doi:10.1371/journal.pone.0328739)
Supplement: S1 File — (XLSX) [file pone.0328739.s001.xlsx]

## Sheet: Sheet1
	Type	SCM				SEIM				IEIM
		Baseline	3rd	6th	9th	Baseline	3rd	6th	9th	Baseline	3rd	6th	9th
	FIS	2.31	94.78	96.43	98.08	2.38	47.87	43.61	43.73	7.49	38.61	42	40.7
	FIS	2.36	18.05	25.1	23.81	7.65	23.65	33.72	27.96	9.06	26.73	30.69	28.71
	FIS	1.94	31.84	35.26	29.67	5.15	76.96	71.54	50.41	8.88	89.68	87.97	76.01
	FIS	2.11	9.97	15.64	14.17	12.97	58.19	75.27	57.65	12.24	39.09	45.02	37.7
	FIS	6.37	46.01	35.24	39.8	24.76	73.81	90.48	82.74	19.58	64.29	68.67	72.08
	FIS	10.44	20.07	42.58	36.16	20.94	83.66	82.59	78.86	7.17	78.83	56.03	46.25
	FIS	1.95	41.95	68.46	50.6	10.04	50.89	62.67	48.56	7.65	76.78	90.09	79.57
	FIS	5.98	47.75	48.14	36.56	12.64	64.54	64.99	52.08	12.08	59.21	49.34	33.39
	FIS	11.27	15	83.4	86.46	22.26	66.78	86.24	66.86	40.14	63.76	65.53	66.03
	FIS	2.81	15.64	23.5	18.83	30.76	57.44	50.64	55.54	19.11	54.71	47.1	49.47
	FIS	1.66	82.3	79.96	85.21	5.72	78.29	65.79	65.13	13.8	68.5	68.5	79.64
	FIS	2.35	20.29	13.67	28.27	23.42	71.2	67.68	85.38	17.56	92.2	81.59	87.07
	FIS	3.31	44.09	43.43	45.65	13.29	52.94	41.87	41.18	11.35	48.65	40.49	39.11
	FIS	3.16	40.43	39.14	41.72	13.84	69.92	70.87	69.92	14.06	57.76	54.79	59.41
	FIS	1.14	60	53.52	57.32	14.3	99.73	89.01	75.41	8.71	56.55	50.5	50.81
	FIS	9.24	38.41	32.18	32.7	6.34	18.95	23.4	24.43	14.72	28.28	27.34	31.41
	FIS	3.15	26.19	40.08	46.83	10.6	50	49.25	48.87	33.79	83.23	84.47	80.12
	FIS	1.52	10.16	10.11	12.74	5.7	13.94	14	18.56	9.49	19.62	16.3	18.17
	FIS	2.51	79.79	90.31	77.32	15.29	80.65	89.03	77.42	15.92	70.85	82.22	59.91
	FIS	2.63	14.1	16.86	12.52	7.26	17.6	16.69	15.71	7.58	38.82	44.43	36.48
	FIS	7.21	32.64	28.72	40.73	25.38	74.33	69.81	79.33	19.33	94.98	91.22	96.38
	FIS	1.18	29.06	28.58	25.51	3.35	47.88	48.43	40.7	14.88	61.08	55.68	49.86
	FIS	3.39	49.09	43.64	44.68	9.93	78.95	70.88	74.39	14.56	49.01	47.18	47.63
	FIS	1.61	69.26	63.52	72.05	2.86	72.47	65.16	59.1	6.45	33.09	33.09	34.54
	FIS	1.94	20.03	18.06	18.97	12.78	40.96	42.01	38.86	28.62	40.88	39.75	38.74
	FIS	1.85	32.97	37.17	31.65	16.79	42.27	42.27	37.03	7.33	44.08	53.44	38.84
	FIS	4.1	21.61	27.18	37.82	11.96	36.98	57.79	61.81	7	33.82	37.42	38.88
	FIS	3.03	55.46	58.49	48.74	15.56	79.08	76.53	76.53	4.2	13.42	15.29	13.31
	FIS	0.99	27.58	44.01	45.63	6.9	44.8	46.62	46.62	16.85	57.5	52	54.5
	FIS	0.94	7.1	7.03	8.55	49.45	23.55	22.46	26.67	2.54	7.62	7.62	9.28
	FIS	2.53	63.62	77.63	69.74	3.44	43.67	65.51	72.39	6.81	55.08	76.97	88.28
	FIS	1.39	33.23	34.56	48.56	7.32	46.45	43.55	49.68	10.47	39.79	44.47	35.89
	FIS	0.78	16.44	22.79	30.95	4.62	26.3	33.49	51.58	9.22	45.81	47.59	55.27
	FIS	5.05	51.46	41.58	39.52	9.18	68.3	60.75	64.11	33.59	51.13	48.17	48.59
	FIS	2.34	59.56	77.94	58.16	11.85	84.31	95.86	81.74	26.28	71.38	73.98	71.38
	FIS	2.91	38.84	34.69	39.38	6.34	49.25	46.1	44.08	25.59	91.25	95.25	85.46
	FIS	6.78	34.51	39.44	20.66	12.44	58.33	52.22	38.5	32.96	56.75	52.45	52.64
	FIS	1.48	41.44	49.77	43.81	8.38	60.5	74.38	69.67	2.52	31.9	47.46	43.97
	FIS	2.06	41.96	28.37	24.95	22.88	84.12	95.29	60.59	16.81	41.19	46.2	29.9
	FIS	3.43	39.37	43	44.43	11.72	57.85	82.38	85.06	11	21.8	22.63	25.74
	FIS	2.91	24.53	26.3	26.66	4.37	37.28	18	17.37	3.79	25.85	34.06	37.68
	FIS	1.88	25.62	26.56	23.42	14.54	46.88	56.58	58.75	11.47	58.06	56.91	57.37
	FIS	2.04	21.48	23.52	22.16	15.36	59.18	55.61	45.05	8.79	42.79	39.4	34.14
	FIS	0.88	8.98	10.43	8.73	3.4	24.64	33.95	23.13	9.95	24.49	27.89	24.49
	FIS	4.14	53.23	44.99	49.18	6.45	84.03	76.6	96.51	27.21	70.99	71.45	79.69
	VIS	2.89	93.13	77.64	84.07	5.78	53.38	43.98	37.34	7.17	57.65	40.7	36.78
	VIS	2.35	20.29	20.63	21.49	5.84	30.23	30.02	26.53	8.94	29.46	28.96	23.61
	VIS	1.65	23.06	10.61	14.96	5.69	58.81	49.59	65.58	11.47	81.14	53.38	60.64
	VIS	2.39	9.73	11.11	12.69	8.59	61.39	66.73	67.79	11.53	50.49	44.18	47.55
	VIS	5.38	28.33	17.2	28.84	27.68	66.67	56.01	61.9	19.04	70.13	79.87	59.9
	VIS	6.25	40.23	41.94	49.86	17.96	74.6	76.73	78.86	6.48	85.34	57.33	57.65
	VIS	2.1	21.88	34.43	42.35	10.04	34.33	44.78	51	9.57	73.68	67.18	78.64
	VIS	3.05	41.09	44.95	49.1	12.42	45.85	44.96	49.41	26.13	61.58	52.5	47.76
	VIS	10.22	35.9	35.33	45.41	23.44	41.43	52.33	57.94	40.43	51.63	63.9	53.83
	VIS	2.93	12.33	17.75	11.67	32.12	37.84	51.45	58.53	20.87	49.11	53.73	50.57
	VIS	1.76	78.21	79.96	85.21	5.36	66.78	65.79	65.13	16.27	72.89	68.5	79.64
	VIS	2.22	28.27	21.65	24.6	30.63	82.25	71.2	70.65	19.39	93.29	94.02	93.29
	VIS	2.63	15.39	25.04	22.83	11.52	21.73	23.39	24.19	8.68	21.61	25.99	34.05
	VIS	2.93	56.4	53.45	43.57	13.61	88.35	91.18	80.79	12.34	62.38	59.08	54.79
	VIS	1	55.18	68.57	50.52	12.32	61.81	81.18	91.9	7.83	66.53	67.44	62.9
	VIS	5.68	70.85	60.73	46.71	7.04	47.74	49.21	46.27	18	44.83	44.56	37.05
	VIS	3.79	29.76	41.77	27.58	10.68	35.3	43.98	40.23	35.34	75.78	91.93	77.64
	VIS	1.14	11.89	12.32	17.74	5.1	15.45	16.78	22.88	7.95	18.53	27.39	21.6
	VIS	2.16	74.23	81.65	74.85	46.26	85.81	82.58	84.52	16.44	96.21	95.34	87.9
	VIS	2.85	19.63	21.7	23.37	6.47	35.33	35.96	36.91	4.63	40.45	39.28	47.93
	VIS	6.61	29.24	34.2	31.33	76.54	60.58	62.5	61.15	16.03	83.7	84.64	76.18
	VIS	1.22	46.3	46.83	56.46	3.59	70.17	70.35	60.77	15.62	97.23	95.57	85.18
	VIS	3.79	53.66	40.11	43.32	6.7	69.12	68.77	61.4	11.54	55.42	57.71	48.09
	VIS	1.84	43.69	34.59	50.57	5.15	58.78	45.1	57.54	9.89	26.96	31.65	26.23
	VIS	1.53	9.97	12.17	13.53	9.52	31.19	28.67	31.16	18.16	35.4	34.77	33.85
	VIS	1.58	28.68	27.69	39.73	8.05	44.32	44.74	50.28	6.12	67.49	72.73	81.82
	VIS	4.24	30.39	36.47	39	12.71	48.09	67.84	64.82	7.55	38.5	42.79	42.92
	VIS	2.26	51.6	61.01	57.9	16.43	83.16	72.45	69.39	4.88	14.74	20.24	17.82
	VIS	0.85	25.15	24.55	24.06	5.96	52.37	31.48	34.21	14.15	61.5	48.85	49.95
	VIS	0.91	6.13	6.09	7.03	34.89	44.04	32.5	28.8	2.03	8.95	9.14	13.37
	VIS	1.93	62.83	58.09	69.74	4.72	50.95	44.46	57.44	10.65	67.38	58.52	72.54
	VIS	3.28	85.78	79.78	99.02	5.42	59.68	59.03	88.71	8.15	94.02	86.41	97.92
	VIS	0.96	24.89	18.63	20.6	8.67	38.22	32.26	32.47	10.49	50.84	52.32	48.47
	VIS	2.68	63.82	60.66	59.56	9.55	69.97	65.78	63.69	30.3	92.11	73.1	60.42
	VIS	2.15	53.31	57.57	60.29	17.12	91.58	77.46	77.03	28.96	78.44	71.38	75.46
	VIS	3.2	26.71	31.07	30.54	6.97	29.91	31.48	24.06	26.84	75.22	80.12	68.99
	VIS	5	19.69	18.15	21.34	12.11	40.5	44.56	45	38.41	60.57	61.43	57.99
	VIS	1.19	56.28	60.47	64.65	6.72	79.09	77.36	70.91	2.51	57.67	71.43	76.19
	VIS	2.32	27.62	31.26	46.71	9.76	88.24	86.47	96.47	21.47	36.47	34.92	40.43
	VIS	3.31	32.77	32.77	34.2	12.3	72.8	55.17	63.22	8.24	18.42	16.28	16.71
	VIS	3.46	23.67	34.27	49.12	4.68	23.9	23.26	33.46	4.81	27.53	39.44	27.53
	VIS	2.28	22.74	19	26.3	16.37	34.56	36.73	49.9	12.1	36.64	38.02	55.53
	VIS	2.02	18.41	18.07	20.37	16.22	38.42	36.17	41.73	8.84	41.81	40.33	46.98
	VIS	1.01	13.77	11.94	13.96	3.05	35.6	36.2	39.36	9.46	30.1	30.44	32.99
	VIS	2.61	44.99	42.59	50.82	6.21	67.83	74.58	83.35	22.53	62.29	64.12	74.66
	CSMI	2.46	4.93	6.24	7.65	5.96	5.81	5.09	5.9	7.54	13.07	13.54	18.21
	CSMI	4.07	8.52	8.21	8.48	5.68	17.35	20.05	20.09	7.72	21.36	20.84	20.69
	CSMI	2.06	8.06	11.36	8.52	5.23	20.03	27.91	29	10.7	31.17	28.61	27.54
	CSMI	1.16	6.3	7.68	7.25	7.9	55.52	50.5	53.06	10.06	36.35	36.65	35.64
	CSMI	5.9	12.85	13.07	12.43	28.99	46.37	44.94	43.87	21.28	43.93	37.74	40.23
	CSMI	6.06	20.8	26.53	22.68	20.09	62.34	76.73	72.47	6.35	57.98	57.33	54.4
	CSMI	2.68	14.03	21.28	22.82	5.03	26.11	35.67	40.44	13.28	67.18	62.54	68.42
	CSMI	2.71	25.37	30.39	30.1	13.4	38.19	44.29	55.64	22.66	55.26	57.24	86.05
	CSMI	10.79	16.99	16.46	17.69	22.19	37.59	41.13	37.96	36.38	49.79	58.44	56.17
	CSMI	2.83	10.08	14.58	13.58	8.82	32.67	43.28	34.03	19.05	46.25	57.44	46.13
	CSMI	1.66	16.87	16.87	21.48	5.79	55.59	49.67	71.38	17.45	82.34	74.92	76.94
	CSMI	2.06	4.46	4.07	4.85	24.52	45.04	41.28	44.88	19.32	69.51	72.44	74.27
	CSMI	2.66	8.47	7.73	9.04	12.28	19.65	17.79	22.42	10.68	26.95	21.22	25.61
	CSMI	2.01	9.2	8.64	9.21	12.66	24.99	20.17	27.02	11.19	55.12	47.52	41.25
	CSMI	1.03	7.93	13.13	14.09	14.59	31.48	50.69	28.23	10.04	24.74	32.96	31.75
	CSMI	6.72	11.83	15.13	13.78	8.55	33.6	22.34	21.93	19.36	32.04	31.05	29.01
	CSMI	2.91	30.75	31.45	20.14	10.94	42.48	40.23	29.17	39.32	72.67	78.26	65.22
	CSMI	1.38	4.71	5.95	5.63	5.73	11.35	12.25	10.53	9.11	25.17	26.73	19.22
	CSMI	1.66	19.18	34.64	34.7	35.03	45.55	47.16	40.97	13.08	64.72	57.73	46.36
	CSMI	3.88	8.97	8.51	12.52	6.31	12.46	12.65	15.58	5.05	46.77	47.47	57.52
	CSMI	5.3	7.7	9.66	10.84	23.75	36.15	37.4	41.83	16.46	71	64.42	82.29
	CSMI	1.12	5.57	5.69	8.39	3.68	30.94	38.49	32.23	14.25	43.21	43.21	44.46
	CSMI	2.69	7.11	9.63	5.4	9.33	49.47	39.65	36.84	13.01	45.8	41.18	25.01
	CSMI	2.19	10.33	9.34	11.39	3.25	21.46	22.4	22.71	7.48	15.76	14.92	15.76
	CSMI	1.85	8.61	8.09	8.99	12.46	31.75	31.96	43.06	18.03	42.68	37.78	38.16
	CSMI	1.23	18.21	19.7	25.55	7.29	25.23	28.89	37.24	6.72	20.74	27.82	50.69
	CSMI	3.85	10.59	10.75	13.64	13.52	21.16	21.41	23.67	8.37	19.7	17.77	23.22
	CSMI	2.42	10.08	12.02	14.54	23.52	32.7	38.72	53.57	4.37	7.84	9.7	11.77
	CSMI	0.8	16.31	9.04	11.79	7.42	39.66	23.98	39.35	15.95	67	55	54
	CSMI	0.87	4.62	4.51	5.23	31.2	18.35	35.3	36.6	2.41	10.02	6.87	8.82
	CSMI	2.39	62.43	62.83	39.54	4.41	65.51	96.79	65.7	12.52	61.72	69.34	64.43
	CSMI	3.8	6.35	6.91	6.82	6.58	7.52	8.71	8.1	8.82	11.47	12.6	12.04
	CSMI	1.04	5.85	7.42	7.21	11.2	18.33	31.85	32.26	8.99	34.88	41.97	40.49
	CSMI	3.05	5	7.41	8.41	10.01	12.65	16.38	16.26	33.04	32.28	34.9	32.79
	CSMI	2.15	21.54	15.88	13.31	19.22	69.33	60.77	47.5	27.7	61.34	54.65	50.19
	CSMI	2.85	7.23	8.13	10.58	6.39	13.94	14.46	15.16	24.3	52.52	50.74	48.52
	CSMI	5.28	13.71	12.79	13.43	14.89	26.94	27.39	30.83	31.34	41.85	43.95	45
	CSMI	1.43	5.07	6.09	7.53	7.69	27.27	20.95	21.57	2.74	7.67	5.5	5.34
	CSMI	2.27	7.72	8.17	7.43	10.59	51.24	50.24	52.59	14.95	36.87	31.1	41.34
	CSMI	3.38	13.31	10.49	11.33	11.19	54.02	54.79	54.79	9.57	16.17	16.53	16.09
	CSMI	2.18	3.48	3.76	4.16	4	7.5	8.3	13.57	4.15	12.26	12	13.32
	CSMI	2.12	4.22	4	4.31	19.45	26.41	25.72	29.37	13.55	26.96	26.27	26.5
	CSMI	2.39	7	11.85	8.78	14.44	37.65	35.36	40.66	9.21	28.84	26.65	26.84
	CSMI	1.09	4.63	3.81	4.85	3.5	8.58	6.19	12.81	11.97	19.22	17.69	19.56
	CSMI	2.98	16.73	10.18	18.5	7.09	50.96	39.15	47.92	21.62	56.34	43.69	41.54
		SV				HR				CO
	FIS	63.66	38.45	48.4	55.35	73.25	76.5	77	81.5	4.65	3.7	3.975	4.48
	FIS	71.35	79.48	77.87	56.5	69.5	85.8	88.67	89.25	4.925	6.825	4.575	4.65
	FIS	73.52	52.55	65	44.88	73.4	84	85	97.5	5.4	3.43333	4	3.775
	FIS	66.7	38.84	45.02	47.48	81.25	85.4	90.4	91.5	5.2	3.45	3.73333	3.82
	FIS	66.45	60.94	66.21	76.62	57.85	66.28	66.9	64.74	3.84397	3.24648	3.61908	4.1517
	FIS	72.97	51.75	51.88	48.25	74.96	88.16	88.16	87.16	5.46842	3.68116	3.87219	4.029
	FIS	60.6	46.23	58.63	48.03	56.5	68.25	71.33	48.03	3.425	3.03333	4	2.93333
	FIS	63.55	54.02	56.25	55.73	82.5	95.4	98.4	92	5.225	4.75	4.675	5.425
	FIS	77.75	59.91	61.84	72.02	87.44	86.19	89.72	91.57	6.79649	6.45843	5.1574	6.58628
	FIS	62.74	18.09	24.8	22.25	66.69	82.91	88.43	79.76	4.18333	0.6119	3.51788	1.72114
	FIS	74.1	65.91	63.01	57.53	76.73	84.44	85.95	86.1	5.68374	4.39721	4.74659	4.56204
	FIS	75.03	65.71	61.39	64.82	87.83	98.68	97.12	88.76	6.59078	5.9833	3.86157	6.38095
	FIS	52.45	39.56	39.56	40.1	82.86	88.92	82.34	91.21	4.34496	2.28229	3.94437	3.17235
	FIS	75.03	58	53.23	55.65	71	84	83.5	86	5.35	4.275	4.325	3.8
	FIS	89.66	83.19	79.47	73.28	87.04	96.18	94.84	97.01	7.79797	5.87511	5.92275	5.173
	FIS	78.17	60.02	69.33	60.18	91.33	99.5	97.75	95.6	7.16667	5	5.425	4.725
	FIS	101.18	72	105.07	114.25	68.75	78.8	79.5	85.25	6.95	4.9	7.3	7.675
	FIS	59.88	58.7	68.56	66.08	67.25	74.6	74	75.2	4.025	3.2	5.15	5
	FIS	87.45	44.62	64.46	74.8	78.75	86	83	85.5	6.875	4.16667	5	5.275
	FIS	94.98	57.9	67.3	62.7	63.25	76.5	76.33	78.25	5.95	5	4.1	6.16667
	FIS	66.4	51.24	41.28	48.35	79.67	87.4	85	88.4	5.26667	3.56667	2.93333	3.45
	FIS	79.88	52.83	50.38	52.45	66	82.8	84.17	86.17	5.275	4.46667	3.3	3.36667
	FIS	68.1	56.28	58.4	58.2	63.67	74	82.33	77	4.33333	3.5	4.125	3.66667
	FIS	94.24	50.91	56.49	56.62	78.97	93.49	91.09	97.93	7.44305	2.80668	4.93287	3.39364
	FIS	63.5	65.59	58.25	59.12	71.23	75.04	81.14	82.71	4.52439	5.37533	4.74346	4.68712
	FIS	73.91	63.42	52.25	51.18	60.02	70.26	63.29	73.37	4.43558	3.44719	3.48956	3.32587
	FIS	61.38	65.61	90.28	93.17	64.04	74.46	89.18	91.99	3.93098	4.43534	5.25727	7.20317
	FIS	69.47	58.04	66.92	84.29	71.26	79.92	81.19	83.75	4.95198	4.65886	4.91344	5.57239
	FIS	66.7	56.21	56.06	37.89	78.92	88.92	91.89	90.52	5.26194	4.19928	4.06078	3.69333
	FIS	78.12	62.29	79.63	73.76	71.9	80.1	85.9	83	5.61745	4.16122	5.75818	5.65859
	FIS	79.51	76.65	70.28	73.35	79.07	87.33	86.2	91.14	6.28553	6.51151	5.191	5.37349
	FIS	83.67	71.6	69.65	77.66	76.79	85.92	86.3	89.6	6.42482	6.12653	5.65104	6.96973
	FIS	57.62	53.32	53.59	59.61	68.04	82.94	81.25	80.36	3.94906	4.82318	3.91682	4.51886
	FIS	104.14	82.8	99.77	94.29	61.57	65.91	66.31	64.36	6.40997	4.53247	5.89444	5.20909
	FIS	64.15	45.61	52	47.9	66.42	70.15	71.02	78.68	4.26047	4.90659	2.8365	3.58378
	FIS	60.31	61.88	53.12	60.94	98.04	97.95	102.68	93.68	5.91281	5.97803	4.56996	4.63963
	FIS	93.45	69.2	76.57	78.68	62.82	71.79	75.46	77.08	5.87001	4.08425	5.0844	4.67728
	FIS	84.05	78.08	77.66	73.8	63.26	69.8	74.12	80.08	5.31587	5.49213	5.7584	5.31063
	VIS	64.47	23.83	44.03	38.98	76	75.75	73.67	85.25	4.87	1.8	3.23	3.33
	VIS	111.78	73.38	79.92	72.88	66	86.6	86	81.4	7.4	6.34	6.98	5.92
	VIS	71	52.07	56.55	56.2	74.75	65.33	77.75	77.33	5.3	3.4	4.45	4.37
	VIS	69.55	61.1	55.73	59.92	77	90.4	98.67	91.17	5.35	5.84	5.47	5.47
	VIS	84.02	72.23	72.37	61.77	61.8	74.97	62.9	55.69	5.19	5.32	4.5	3.44
	VIS	78.34	44.87	53.92	51.26	66.5	88.67	79.39	88.24	5.21	3.96	4.28	4.52
	VIS	44.03	41.75	41.52	36.75	57.67	67.25	68.4	71	2.53	2.8	2.84	2.63
	VIS	64.4	52.26	51.48	59.62	73.5	90	89.25	92	4.73	4.72	4.63	5.48
	VIS	74.18	66.95	68.81	74.88	87.64	90.37	91.69	94.77	6.5	6.05	6.31	7.1
	VIS	63.1	25.37	32.42	35.98	71.12	90.6	81.18	83.14	4.8	2.33	2.63	2.98
	VIS	79.82	54.13	74.37	59.34	81.32	86.34	85.85	87.02	6.49	4.68	6.38	5.17
	VIS	74.91	74.57	56.71	61.7	85.36	87.74	86.7	95.51	6.39	6.55	4.91	5.89
	VIS	54.6	40.91	46.77	47.22	80.99	83.96	86.08	87.47	4.42	3.43	4.01	4.14
	VIS	73.48	49.34	57.4	63.48	70.25	81.4	84.8	89	5.18	4.04	4.86	5.68
	VIS	87.16	79.38	73.24	71.88	83.45	95.88	97.78	101.15	7.26	7.64	7.16	7.25
	VIS	79.2	65.67	61.52	62.16	89.67	93.67	97.4	97.6	7.1	6.13	5.98	6.06
	VIS	71.8	63	90.3	98.88	77.33	89	92.25	91	5.57	5.6	8.25	8.98
	VIS	54.55	67.34	61.97	64.83	75.25	77.71	77.83	78.67	4.08	5.24	4.82	5.12
	VIS	86.5	77.13	62.64	37.75	80.5	83.25	80	89.75	6.95	6.4	5.01	3.4
	VIS	113.98	77.53	59.83	85.6	64.75	72.25	76.33	75.75	7.33	5.65	4.47	6.48
	VIS	64	61.32	54.73	51.38	85.33	83.2	81.83	83.4	5.45	5.12	4.47	4.3
	VIS	82.5	50.98	38.11	50.35	66.67	80	83	80.6	5.5	4.05	3.14	4.05
	VIS	65.43	51.44	46.15	47.38	64	75.6	83.75	78.2	4.18	3.88	3.88	3.72
	VIS	76.96	52.59	54.63	36.65	83.73	91.13	98.4	107.06	6.44	4.81	5.38	3.93
	VIS	67.87	60.97	54.82	60.65	67.73	42.65	81.01	80	4.6	4.9	4.44	4.85
	VIS	71.22	49.78	55.33	38.96	62.12	69.31	76.35	72.67	4.42	3.44	4.24	2.83
	VIS	67.66	66.44	48.84	58.96	77.1	89.12	102.86	95.56	5.22	5.92	5.02	5.63
	VIS	71.79	79.35	62.83	69.67	70.43	65.51	88.65	80.1	5.05	5.17	5.56	5.58
	VIS	72.95	30.53	32.52	44.68	71.28	98	94.84	85.02	5.2	3.01	3.08	3.8
	VIS	103.07	66.25	65.59	93.54	77.04	82.64	85.61	87.81	7.94	5.44	5.63	8.22
	VIS	83.14	73	64.72	69.46	79.22	83.39	88.04	92.66	6.59	6.09	5.68	6.43
	VIS	90.09	67.96	81.75	75.53	82.65	97.15	91.17	93.01	7.44	6.59	7.42	7
	VIS	59.05	66.32	69.12	76.74	83.96	82.06	87.71	84.47	4.96	5.45	6.03	6.47
	VIS	117.8	50.99	84.96	119.54	61.24	72.38	65.02	55.65	7.22	3.68	5.51	6.66
	VIS	61.22	47.44	49.02	52.38	69.33	68.65	71.28	70.94	4.24	3.35	3.49	3.71
	VIS	55.62	54.43	56.4	57.23	86.17	87.18	83.84	86.55	4.81	4.74	4.72	4.94
	VIS	88.96	58.79	77.75	83.79	65.94	75.85	68.65	80.94	5.86	4.45	5.33	6.78
	VIS	84.01	73.98	69.12	71.04	65.21	76.8	74.82	79.83	5.48	5.65	5.15	5.62
	CSMI	65.74	64.4	65.9	64.85	69	71.5	74.5	76.5	4.54	4.65	4.95	4.95
	CSMI	26.97	32.45	29.8	32.55	76.8	82.75	82.5	78.25	2.03	2.68	2.43	2.55
	CSMI	81.68	74.53	75.1	90.85	80.75	82	85.5	92	6.6	6.08	6.43	8.35
	CSMI	62.8	54.4	55.56	54.94	78	85	85.8	91.8	4.9	4.62	4.74	5.04
	CSMI	59.14	63.49	67.72	65.03	64.28	66.91	67.1	68.11	4.48	4.25	4.57	4.43
	CSMI	79.9	52.48	56.55	55.86	71.42	86.21	88.88	87.26	5.7	4.53	5.01	4.87
	CSMI	59.9	43.62	53.75	47.24	58.25	65.2	68.25	68.4	3.48	2.82	3.68	3.22
	CSMI	62.36	56.2	58.63	58.76	76.2	87.5	91.5	94.2	4.76	4.92	5.38	5.52
	CSMI	68.04	62.59	65.77	57	88.42	92.84	94.86	90.96	6.01	5.81	6.23	5.2
	CSMI	61	23.63	26.11	28.84	76.88	82.32	77.67	77.65	4.69	1.95	1.98	2.21
	CSMI	57.14	51.89	54.77	51.22	80.62	80.27	82.19	84.73	4.61	4.17	4.5	4.34
	CSMI	72.72	69.26	70.82	70.44	92.48	111.13	94.28	86.45	6.72	7.7	6.68	6.09
	CSMI	49.88	52.98	61.83	48.24	80.93	80.54	85.33	85.84	4.04	4.29	5.27	4.15
	CSMI	70.14	60.82	40.92	62.75	70.63	76.17	76.83	76	4.95	4.6	3.15	4.77
	CSMI	68.36	78.19	69.77	72.23	62.34	93.72	88.25	85.15	4.26	7.33	6.17	6.15
	CSMI	86.25	66.97	62.68	58.98	88.25	96.67	96.2	96.4	7.63	6.47	6.04	5.66
	CSMI	99.4	70.24	78.8	102.78	59	79.6	79.5	75	5.85	5.58	6.25	7.68
	CSMI	70.2	66.53	62.82	68.48	68.33	72.33	73.67	75.67	4.8	4.8	4.65	5.17
	CSMI	86.83	87.68	79.3	57.04	77.5	88.33	85.25	90.8	6.73	7.75	6.8	5.18
	CSMI	101.88	72.92	73.9	73.77	58.75	76.33	75.67	73.86	6	5.6	5.6	5.47
	CSMI	40.3	47.62	47.24	46.06	83.67	80.33	85.4	87.2	3.3	3.82	4.04	4
	CSMI	84.4	63.86	47.68	65.8	64	76	79.6	82.5	5.43	4.86	3.82	5.42
	CSMI	67	58.6	55.42	63.45	64.33	71.6	70.2	71.5	4.3	4.2	3.9	4.53
	CSMI	94.25	86.6	86.66	86.21	78.36	82.01	85.59	82.94	7.39	7.11	7.41	7.15
	CSMI	67.97	63.29	65.99	66.77	71.3	79.07	74.77	74.38	4.85	5	4.93	4.97
	CSMI	75.94	59.66	69.36	66.25	62.97	64.31	63.44	70.19	4.78	3.84	4.4	4.65
	CSMI	83.5	82.27	78.32	116.9	68.74	81.23	77.66	81.85	5.73	6.68	5.99	10.04
	CSMI	68.22	75.83	54.29	70.86	63.12	72.58	78.36	79.82	4.31	5.5	4.28	5.67
	CSMI	69.86	61.94	62.63	56.32	73.16	79.74	76.08	84.94	5.11	4.95	4.75	4.78
	CSMI	80.42	80.39	59	63.06	77.4	77.78	78.72	76.1	6.22	6.25	4.64	4.8
	CSMI	78.66	89.68	77.44	73.35	79.22	83.06	86.31	81.6	6.23	7.44	6.68	5.97
	CSMI	81.43	74.76	78.92	74.41	75.05	92.15	87.93	91.74	6.11	6.88	6.94	6.82
	CSMI	76.56	80.05	79.01	77.05	83.25	76.5	72.33	89.86	6.37	6.11	5.72	6.93
	CSMI	114.31	136.61	109.24	127.21	58.87	53.74	57.13	53.35	6.74	7.34	6.23	6.79
	CSMI	61.34	57.22	51.93	56.56	61.73	69.55	66.89	69.1	3.79	3.98	3.47	3.91
	CSMI	58.15	62.93	60.5	59.12	94.78	92.21	87.14	87.7	5.59	5.8	5.27	5.18
	CSMI	90.8	81.72	85.09	81.59	67.86	73.16	76.05	70.75	6.16	5.98	6.47	5.77
	CSMI	84.69	82.3	81.66	77.48	67.68	84.49	72.96	84.26	5.73	6.95	5.94	6.52
